# Supplementary material for: The presence of the putative Gardnerella vaginalis sialidase A gene in vaginal specimens is associated with bacterial vaginosis biofilm
Source: PLoS One. 2017 Feb 27;12(2):e0172522. doi: 10.1371/journal.pone.0172522 (PMC5328246; doi:10.1371/journal.pone.0172522)
Supplement: S1 Appendix — (XLSX) [file pone.0172522.s001.xlsx]

## Sheet: Specificity
Bacterial species	Strain number	qPCR result 1	qPCR result 2
Gardnerella vaginalis	ITG 880	+	+
Gardnerella vaginalis	ITG 889	-	-
Gardnerella vaginalis	ITG 896	+	+
Gardnerella vaginalis	ITG 1044	+	+
Gardnerella vaginalis	ITG 1045	+	+
Gardnerella vaginalis	ITG 2262	+	+
Gardnerella vaginalis	ITG 2263	-	-
Gardnerella vaginalis	ITG 3330	+	+
Gardnerella vaginalis	ITG 3331	+	+
Gardnerella vaginalis	ITG 3332	-	-
Gardnerella vaginalis	30406	-	-
Gardnerella vaginalis	30407	-	-
Gardnerella vaginalis	40373	-	-
Gardnerella vaginalis	860107	+	+
Gardnerella vaginalis	ATCC 14018	+	+
Lactobacillus crispatus	LMG 9479	-	-
Lactobacillus gasseri	LMG 9203	-	-
Lactobacillus iners	LMG 18914	-	-
Lactobacillus jensenii	LMG 6414	-	-
Lactobacillus vaginalis	LMG 12891	-	-
Atopobium vaginae	11139	-	-
Atopobium vaginae	20349	-	-
Atopobium vaginae	30312	-	-
Atopobium vaginae	30313	-	-
Atopobium vaginae	30314	-	-
Atopobium vaginae	71123	-	-
Atopobium vaginae	71161	-	-
Atopobium vaginae	80489	-	-
Atopobium vaginae	130375	-	-
Atopobium vaginae	160373	-	-
Atopobium vaginae	160375	-	-
Atopobium vaginae	550940	-	-
Prevotella bivia	N202135	-	-
Prevotella bivia	N401106	-	-
Prevotella disiens	190184	-	-
Prevotella intermedia	30468	-	-
Prevotella melaninogenica	30222	-	-
Prevotella melaninogenica	40818	-	-
Prevotella melaninogenica	160361	-	-
Prevotella timonesis	N404304	-	-
Staphylococcus aureus	ATCC 25923	-	-
Staphylococcus feacalis	ATCC 29212	-	-
Trichomonas vaginalis	ATCC 30240	-	-
Pentatrichomonas hominis	ATCC 30098	-	-
Neisseria gonorrhoeae	ATCC 49226	-	-
Neisseria meningitidis	ATCC 13077	-	-
Escherichia coli	ATCC 25922	-	-
Candida albicans	ATCC 10231	-	-
Chlamydia trachomatis L2		-	-
Haemphilus ducreyi		-	-
HSVI / II (clinical sample)		+	+
B2- microglobine		-	-

## Sheet: Sensitivity
Serial dilution 1	copies / 5 µL	Ct	Melting peak temperature (°C)
Standard 1 (stock dilution 1)	64358204	11.18	82.88
		11.02	82.9
Standard 2	6435820	13.08	82.95
		13.34	85.85
Standard 3	643582	17.06	83
		17.4	82.95
Standard 4	64358	24.14	83
		23.98	82.97
Standard 5	6435	28.17	82.98
		27.86	82.98
Standard 6	643	30.8	82.97
		31.24	83.03
Standard 7	64	34.6	83.05
		35.78	83.03
Standard8	6	-	-
		-	-
Standard 9	0.6	-	-
		-	-
Serial dilution 2	copies / 5 µL	Ct	Melting peak temperature (°C)
Standard 1 (stock dilution 2)	164 895 234	11.86	83.375
		11.6	83.375
Standard 2	16 489 523	12.93	83.375
		12.94	83.375
Standard 3	1 648 952	16.37	83.425
		16.33	83.375
Standard 4	164 895	20.68	83.45
		20.58	83.45
Standard 5	16 489	24.35	83.425
		24.51	83.425
Standard 6	1 649	28.64	83.425
		28.6	83.375
Standard 7	164	36.46	83.5
		32.87	83.45
Standard8	16	-	-
		-	-
Standard 9	1.6	-	-
		-	-

## Sheet: Repeatability
Clinical sample	Day 1					Day 2					2-day-average VC %
	Ct	Ct	Average Ct	SD	VC %	Ct	Ct	Average Ct	SD	VC %
J0792	29.2	28.6	28.9	0.424	1.47	28.66	28.61	28.64	0.035	0.12	0.65
J0828	29.53	30.55	30.04	0.721	2.4	30.99	30.38	30.69	0.431	1.41	1.5
J0951	22.44	22.42	22.43	0.014	0.06	21.15	21.37	21.26	0.156	0.73	3.79
J1052	33.5	33.2	33.35	0.212	0.63	33.51	33	32.26	0.368	1.11	0.19
J1175	23.6	23.45	23.53	0.106	0.45	23.16	23.05	23.11	0.078	0.34	1.27
J1529	24.77	24.95	24.86	0.127	0.51	23.34	23.31	23.33	0.021	0.09	4.51
J1762	25.63	25.73	25.68	0.07	0.28	25.66	25.99	25.83	0.233	0.9	0.4
M1289	0	0				0	0
K0250	0	0				0	0
K0293	31.31	30.37	30.84	0.665	2.16	30.04	30.01	30.03	0.021	0.07	1.89
MMIS 1024-1	34.97	34.55	34.76	0.297	0.85	32.63	26.03	32.51	0.021	0.07	4.5
MMIS 1071-3	25.58	25.9	25.74	0.226	0.88	26.24	26.03	26.14	0.148	0.57	1.08
MMIS 2012-2	21.36	22.13	21.75	0.544	2.5	21.32	21.35	21.34	0.021	0.1	1.35
MMIS 2012-3	24.53	24.29	24.41	0.17	0.7	25.77	25.94	25.86	0.12	0.46	4.07
MMISS 2018-3	0	0				0	0
Average VC %	0.79										2.1
